# Supplementary material for: Single-molecule quantitation of RNA-binding protein occupancy and stoichiometry defines a role for Yra1 (Aly/REF) in nuclear mRNP organization
Source: Cell Rep. Author manuscript; Available in PMC 2024 Feb 5. (PMC10841842; doi:10.1016/j.celrep.2023.113415)
Supplement: 2 [file NIHMS1948227-supplement-2.xlsx]

## Sheet: Sheet1
Strain #	Genotype
BMY2678	MATa, his3Δ1, leu2Δ0, lys2Δ0, met15Δ0, ura3Δ0, NAB2-mNG::HIS3MX
BMY2680	MATa, his3Δ1, leu2Δ0, lys2Δ0, met15Δ0, ura3Δ0, NAB2-mNG::HIS3MX, Cbp80-PPX-PrA::NatMX
BMY2644	MATa, his3Δ1, leu2Δ0, lys2Δ0, met15Δ0, ura3Δ0, CbBP80-PPX-PrA::NatMX
BMY2881	MATa, his3Δ1, leu2Δ0, lys2Δ0, met15Δ0, ura3Δ0, NOP58-mNG::HIS3MX
BMY2907	MATa, his3Δ1, leu2Δ0, lys2Δ0, met15Δ0, ura3Δ0, NOP58-mNG::HIS3MX, NOP56-PPX-PrA::NatMX
BMY2903	MATa, his3Δ1, leu2Δ0, lys2Δ0, met15Δ0, ura3Δ0, mNG-SNU13::HIS3MX
BMY2909	MATa, his3Δ1, leu2Δ0, lys2Δ0, met15Δ0, ura3Δ0, mNG-SNU13::HIS3MX, NOP56-PPX-PrA::NatMX
BMY2412	MATa, his3Δ1, leu2Δ0, lys2Δ0, met15Δ0, ura3Δ0, SNAPf-YRA1
BMY2527	MATa, his3Δ1, leu2Δ0, lys2Δ0, met15Δ0, ura3Δ0, SNAPf-YRA1, CBP80-PPX-PrA::NatMX
BMY2433	MATa, his3Δ1, leu2Δ0, lys2Δ0, met15Δ0, ura3Δ0, NAB2-SNAPf-3HA::hphMX, CBP80-PPX-PrA::NatMX
BMY2434	MATa, his3Δ1, leu2Δ0, lys2Δ0, met15Δ0, ura3Δ0, NAB2-SNAPf-3HA::hphMX
BMY3772	MATa, his3Δ1, leu2Δ0, lys2Δ0, met15Δ0, ura3Δ0, pADE3-PrA-PPX-mNG-GST-SNAPf-3HA (URA3)
BMY2966	MATa, his3Δ1, leu2Δ0, lys2Δ0, met15Δ0, ura3Δ0, GBP2-mNG::HIS3MX, CBP20-SNAPf-3HA:: hphMX
BMY2968	MATa, his3Δ1, leu2Δ0, lys2Δ0, met15Δ0, ura3Δ0, GBP2-mNG::HIS3MX, CBP20-SNAPf-3HA:: hphMX, CBP80-PPX-PrA::NatMX
BMY2970	MATa, his3Δ1, leu2Δ0, lys2Δ0, met15Δ0, ura3Δ0, HRB1-mNG::HIS3MX, CBP20-SNAPf-3HA:: hphMX
BMY2972	MATa, his3Δ1, leu2Δ0, lys2Δ0, met15Δ0, ura3Δ0, HRB1-mNG::HIS3MX, CBP20-SNAPf-3HA:: hphMX, CBP80-PPX-PrA::NatMX
BMY2955	MATa, his3Δ1, leu2Δ0, lys2Δ0, met15Δ0, ura3Δ0, NAB2-mNG::HIS3MX, CBP20-SNAPf-3HA:: hphMX
BMY2957	MATa, his3Δ1, leu2Δ0, lys2Δ0, met15Δ0, ura3Δ0, NAB2-mNG::HIS3MX, CBP20-SNAPf-3HA:: hphMX, CBP80-PPX-PrA::NatMX
BMY2974	MATa, his3Δ1, leu2Δ0, lys2Δ0, met15Δ0, ura3Δ0, HPR1-mNG::HIS3MX, CBP20-SNAPf-3HA:: hphMX
BMY2976	MATa, his3Δ1, leu2Δ0, lys2Δ0, met15Δ0, ura3Δ0, HPR1-mNG::HIS3MX, CBP20-SNAPf-3HA:: hphMX, CBP80-PPX-PrA::NatMX
BMY2959	MATa, his3Δ1, leu2Δ0, lys2Δ0, met15Δ0, ura3Δ0, NPL3-mNG::HIS3MX, CBP20-SNAPf-3HA:: hphMX
BMY2961	MATa, his3Δ1, leu2Δ0, lys2Δ0, met15Δ0, ura3Δ0, NPL3-mNG::HIS3MX, CBP20-SNAPf-3HA:: hphMX, CBP80-PPX-PrA::NatMX
BMY2962	MATa, his3Δ1, leu2Δ0, lys2Δ0, met15Δ0, ura3Δ0, MEX67-mNG::HIS3MX, CBP20-SNAPf-3HA:: hphMX
BMY2964	MATa, his3Δ1, leu2Δ0, lys2Δ0, met15Δ0, ura3Δ0, MEX67-mNG::HIS3MX, CBP20-SNAPf-3HA:: hphMX, CBP80-PPX-PrA::NatMX
BMY3561	MATa, his3Δ1, leu2Δ0, lys2Δ0, met15Δ0, ura3Δ0, PAB1-mNG::HIS3MX, CBP20-SNAPf-3HA:: hphMX, CBP80-PPX-PrA::NatMX
BMY3563	MATa, his3Δ1, leu2Δ0, lys2Δ0, met15Δ0, ura3Δ0, PAB1-mNG::HIS3MX, CBP20-SNAPf-3HA:: hphMX
BMY3978	MATa, his3Δ1, leu2Δ0, lys2Δ0, met15Δ0, ura3Δ0, PCF11-mNG::HIS3MX, CBP20-SNAPf-3HA:: hphMX
BMY3980	MATa, his3Δ1, leu2Δ0, lys2Δ0, met15Δ0, ura3Δ0, PCF11-mNG::HIS3MX, CBP20-SNAPf-3HA:: hphMX, CBP80-PPX-PrA::NatMX
BMY3982	MATa, his3Δ1, leu2Δ0, lys2Δ0, met15Δ0, ura3Δ0, YTH1-mNG::HIS3MX, CBP20-SNAPf-3HA:: hphMX
BMY3984	MATa, his3Δ1, leu2Δ0, lys2Δ0, met15Δ0, ura3Δ0, YTH1-mNG::HIS3MX, CBP20-SNAPf-3HA:: hphMX, CBP80-PPX-PrA::NatMX
BMY2982	MATa, his3Δ1, leu2Δ0, lys2Δ0, met15Δ0, ura3Δ0, mNG-YRA1::HIS3MX, CBP20-SNAPf-3HA:: hphMX
BMY2984	MATa, his3Δ1, leu2Δ0, lys2Δ0, met15Δ0, ura3Δ0, mNG-YRA1::HIS3MX, CBP20-SNAPf-3HA:: hphMX, CBP80-PPX-PrA::NatMX
BMY3970	MATa, his3Δ1, leu2Δ0, lys2Δ0, met15Δ0, ura3Δ0, mNG-YRA2::HIS3MX, CBP20-SNAPf-3HA:: hphMX
BMY3972	MATa, his3Δ1, leu2Δ0, lys2Δ0, met15Δ0, ura3Δ0, mNG-YRA2::HIS3MX, CBP20-SNAPf-3HA:: hphMX, CBP80-PPX-PrA::NatMX
BMY3974	MATa, his3Δ1, leu2Δ0, lys2Δ0, met15Δ0, ura3Δ0, HRP1-mNG::HIS3MX, CBP20-SNAPf-3HA:: hphMX
BMY3976	MATa, his3Δ1, leu2Δ0, lys2Δ0, met15Δ0, ura3Δ0, HRP1-mNG::HIS3MX, CBP20-SNAPf-3HA:: hphMX, CBP80-PPX-PrA::NatMX
BMY2948	MATa, his3Δ1, leu2Δ0, lys2Δ0, met15Δ0, ura3Δ0, mNG-YRA1::HIS3MX, CBP80-PPX-PrA::NatMX
BMY2443	MATa, his3Δ1, leu2Δ0, lys2Δ0, met15Δ0, ura3Δ0, PAB1-SNAPf-3HA::hphMX, CBP80-PPX-PrA::NatMX
BMY3201	MATa, his3Δ1, leu2Δ0, lys2Δ0, met15Δ0, ura3Δ0, PAB1-mNG::HIS3MX, CBP80-PPX-PrA::NatMX
BMY2684	MATa, his3Δ1, leu2Δ0, lys2Δ0, met15Δ0, ura3Δ0, CBP20-mNG::HIS3MX
BMY2686	MATa, his3Δ1, leu2Δ0, lys2Δ0, met15Δ0, ura3Δ0, CBP20-mNG::HIS3MX, Cbp80-PPX-PrA::NatMX
BMY2667	MATa, his3Δ1, leu2Δ0, lys2Δ0, met15Δ0, ura3Δ0, GBP2-mNG::HIS3MX
BMY2669	MATa, his3Δ1, leu2Δ0, lys2Δ0, met15Δ0, ura3Δ0, GBP2-mNG::HIS3MX, Cbp80-PPX-PrA::NatMX
BMY2702	MATa, his3Δ1, leu2Δ0, lys2Δ0, met15Δ0, ura3Δ0, HPR1-mNG::HIS3MX
BMY2712	MATa, his3Δ1, leu2Δ0, lys2Δ0, met15Δ0, ura3Δ0, HPR1-mNG::HIS3MX, Cbp80-PPX-PrA::NatMX
BMY2804	MATa, his3Δ1, leu2Δ0, lys2Δ0, met15Δ0, ura3Δ0, HRB1-mNG::HIS3MX
BMY2844	MATa, his3Δ1, leu2Δ0, lys2Δ0, met15Δ0, ura3Δ0, HRB1-mNG::HIS3MX, Cbp80-PPX-PrA::NatMX
BMY3887	MATa, his3Δ1, leu2Δ0, lys2Δ0, met15Δ0, ura3Δ0, HRP1-mNG::HIS3MX
BMY3890	MATa, his3Δ1, leu2Δ0, lys2Δ0, met15Δ0, ura3Δ0, HRP1-mNG::HIS3MX, Cbp80-PPX-PrA::NatMX
BMY2662	MATa, his3Δ1, leu2Δ0, lys2Δ0, met15Δ0, ura3Δ0, MEX67-mNG::HIS3MX
BMY2664	MATa, his3Δ1, leu2Δ0, lys2Δ0, met15Δ0, ura3Δ0, MEX67-mNG::HIS3MX, Cbp80-PPX-PrA::NatMX
BMY3153	MATa, his3Δ1, leu2Δ0, lys2Δ0, met15Δ0, ura3Δ0, MFT1-mNG::HIS3MX
BMY3155	MATa, his3Δ1, leu2Δ0, lys2Δ0, met15Δ0, ura3Δ0, MFT1-mNG::HIS3MX, Cbp80-PPX-PrA::NatMX
BMY3891	MATa, his3Δ1, leu2Δ0, lys2Δ0, met15Δ0, ura3Δ0, mNG-YRA2::HIS3MX
BMY3893	MATa, his3Δ1, leu2Δ0, lys2Δ0, met15Δ0, ura3Δ0, mNG-YRA2::HIS3MX, Cbp80-PPX-PrA::NatMX
BMY2673	MATa, his3Δ1, leu2Δ0, lys2Δ0, met15Δ0, ura3Δ0, NPL3-mNG::HIS3MX
BMY2675	MATa, his3Δ1, leu2Δ0, lys2Δ0, met15Δ0, ura3Δ0, NPL3-mNG::HIS3MX, Cbp80-PPX-PrA::NatMX
BMY2445	MATa, his3Δ1, leu2Δ0, lys2Δ0, met15Δ0, ura3Δ0, PAB1-SNAPf-3HA::hphMX
BMY3880	MATa, his3Δ1, leu2Δ0, lys2Δ0, met15Δ0, ura3Δ0, PCF11-mNG::HIS3MX
BMY3882	MATa, his3Δ1, leu2Δ0, lys2Δ0, met15Δ0, ura3Δ0, PCF11-mNG::HIS3MX, Cbp80-PPX-PrA::NatMX
BMY3831	MATa, his3Δ1, leu2Δ0, lys2Δ0, met15Δ0, ura3Δ0, SUB2-mNG::HIS3MX, CBP20-SNAPf-3HA:: hphMX
BMY3829	MATa, his3Δ1, leu2Δ0, lys2Δ0, met15Δ0, ura3Δ0, SUB2-mNG::HIS3MX, CBP20-SNAPf-3HA:: hphMX, CBP80-PPX-PrA::NatMX
BMY3883	MATa, his3Δ1, leu2Δ0, lys2Δ0, met15Δ0, ura3Δ0, YTH1-mNG::HIS3MX
BMY3885	MATa, his3Δ1, leu2Δ0, lys2Δ0, met15Δ0, ura3Δ0, YTH1-mNG::HIS3MX, Cbp80-PPX-PrA::NatMX
BMY3941	MATa, his3Δ1, leu2Δ0, lys2Δ0, met15Δ0, ura3Δ0, MEX67-mNG::HIS3MX, MTR2-SNAPf-3HA:: hphMX
BMY3943	MATa, his3Δ1, leu2Δ0, lys2Δ0, met15Δ0, ura3Δ0, MEX67-mNG::HIS3MX, MTR2-SNAPf-3HA:: hphMX, CBP80-PPX-PrA::NatMX
BMY3297	MATa, his3Δ1, leu2Δ0, lys2Δ0, met15Δ0, ura3Δ0, SNAPf-YRA1, tom1∆::KanMX
BMY3205	MATa, his3Δ1, leu2Δ0, lys2Δ0, met15Δ0, ura3Δ0, SNAPf-YRA1, Cbp80-PPX-PrA::NatMX, tom1∆::KanMX
BMY3845	MATa, his3Δ1, leu2Δ0, lys2Δ0, met15Δ0, ura3Δ0, SNAPf-YRA1, HIS3::pADH1-osTIR1(F74G)-HIS3, DBP2-3V5-mAID::KanMX
BMY3847	MATa, his3Δ1, leu2Δ0, lys2Δ0, met15Δ0, ura3Δ0, SNAPf-YRA1, Cbp80-PPX-PrA::NatMX, HIS3::pADH1-osTIR1(F74G)-HIS3, DBP2-3V5-mAID::KanMX
BMY3124	MATa, his3Δ1, leu2Δ0, lys2Δ0, met15Δ0, ura3Δ0, SNAPf-YRA1, CBP20-mNG::HIS3MX
BMY3136	MATa, his3Δ1, leu2Δ0, lys2Δ0, met15Δ0, ura3Δ0, SNAPf-YRA1, CBP20-mNG::HIS3MX, CBP80-PPX-PrA::NatMX
BMY3132	MATa, his3Δ1, leu2Δ0, lys2Δ0, met15Δ0, ura3Δ0, SNAPf-YRA1, GBP2-mNG::HIS3MX
BMY3144	MATa, his3Δ1, leu2Δ0, lys2Δ0, met15Δ0, ura3Δ0, SNAPf-YRA1, GBP2-mNG::HIS3MX, CBP80-PPX-PrA::NatMX
BMY3130	MATa, his3Δ1, leu2Δ0, lys2Δ0, met15Δ0, ura3Δ0, SNAPf-YRA1, HPR1-mNG::HIS3MX
BMY3142	MATa, his3Δ1, leu2Δ0, lys2Δ0, met15Δ0, ura3Δ0, SNAPf-YRA1, HPR1-mNG::HIS3MX, CBP80-PPX-PrA::NatMX
BMY3134	MATa, his3Δ1, leu2Δ0, lys2Δ0, met15Δ0, ura3Δ0, SNAPf-YRA1, HRB1-mNG::HIS3MX
BMY3146	MATa, his3Δ1, leu2Δ0, lys2Δ0, met15Δ0, ura3Δ0, SNAPf-YRA1, HRB1-mNG::HIS3MX, CBP80-PPX-PrA::NatMX
BMY3128	MATa, his3Δ1, leu2Δ0, lys2Δ0, met15Δ0, ura3Δ0, SNAPf-YRA1, MEX67-mNG::HIS3MX
BMY3140	MATa, his3Δ1, leu2Δ0, lys2Δ0, met15Δ0, ura3Δ0, SNAPf-YRA1, MEX67-mNG::HIS3MX, CBP80-PPX-PrA::NatMX
BMY2483	MATa, his3Δ1, leu2Δ0, lys2Δ0, met15Δ0, ura3Δ0, SNAPf-YRA1, NAB2-mNG::HIS3MX
BMY2493	MATa, his3Δ1, leu2Δ0, lys2Δ0, met15Δ0, ura3Δ0, SNAPf-YRA1, NAB2-mNG::HIS3MX, CBP80-PPX-PrA::NatMX
BMY3126	MATa, his3Δ1, leu2Δ0, lys2Δ0, met15Δ0, ura3Δ0, SNAPf-YRA1, NPL3-mNG::HIS3MX
BMY3138	MATa, his3Δ1, leu2Δ0, lys2Δ0, met15Δ0, ura3Δ0, SNAPf-YRA1, NPL3-mNG::HIS3MX, CBP80-PPX-PrA::NatMX
BMY3203	MATa, his3Δ1, leu2Δ0, lys2Δ0, met15Δ0, ura3Δ0, SNAPf-YRA1, PAB1-mNG::HIS3MX
BMY3217	MATa, his3Δ1, leu2Δ0, lys2Δ0, met15Δ0, ura3Δ0, SNAPf-YRA1, PAB1-mNG::HIS3MX, CBP80-PPX-PrA::NatMX
BMY3825	MATa, his3Δ1, leu2Δ0, lys2Δ0, met15Δ0, ura3Δ0, SNAPf-YRA1, SUB2-mNG::HIS3MX
BMY3827	MATa, his3Δ1, leu2Δ0, lys2Δ0, met15Δ0, ura3Δ0, SNAPf-YRA1, SUB2-mNG::HIS3MX, CBP80-PPX-PrA::NatMX
BMY3966	MATa, his3Δ1, leu2Δ0, lys2Δ0, met15Δ0, ura3Δ0, SNAPf-YRA1, mNG-YRA2::HIS3MX
BMY3968	MATa, his3Δ1, leu2Δ0, lys2Δ0, met15Δ0, ura3Δ0, SNAPf-YRA1, mNG-YRA2::HIS3MX, CBP80-PPX-PrA::NatMX
BMY3593	MATa, his3Δ1, leu2Δ0, lys2Δ0, met15Δ0, ura3Δ0, SNAPf-YRA1, HPR1-PPX-PrA::NatMX
BMY3605	MATa, his3Δ1, leu2Δ0, lys2Δ0, met15Δ0, ura3Δ0, SNAPf-YRA1, tho2∆::KanMX
BMY3771	MATa, his3Δ1, leu2Δ0, lys2Δ0, met15Δ0, ura3Δ0, SNAPf-YRA1, Cbp80-PPX-PrA::NatMX, tho2∆::KanMX
BMY3499	MATa, his3Δ1, leu2Δ0, lys2Δ0, met15Δ0, ura3Δ0, HIS3::pADH1-osTIR1(F74G)-HIS3, mAID-YRA1::hphMX
