# Supplementary material for: Single-molecule quantitation of RNA-binding protein occupancy and stoichiometry defines a role for Yra1 (Aly/REF) in nuclear mRNP organization
Source: Cell Rep. Author manuscript; Available in PMC 2024 Feb 5. (PMC10841842; doi:10.1016/j.celrep.2023.113415)
Supplement: 3 [file NIHMS1948227-supplement-3.xlsx]

## Sheet: Sheet1
Probe	Sequence
FLAPX-Atto647	Atto647-CACTGAGTCCAGCTCG AAACTTAGGAGG-Atto647
FLAPY-Alexa594	Alexa594-AATGCATGTCGACGAGGTCCGAGTGTAA-Alexa594
FLAPY-Atto647	Atto647-AATGCATGTCGACGAGGTCCGAGTGTAA-Atto647
MDN1-FLAPY-middle-odd-1 (for co-localization precision)	ACAAGTACCAACGGCCAATTATTGTTGATTGCTTACACTCGGACCTCGTCGACATGCATT
MDN1-FLAPY-middle-odd-2 (for co-localization precision)	ATATCACTATTCATGGAAAACACGTCTACTCTTTACACTCGGACCTCGTCGACATGCATT
MDN1-FLAPY-middle-odd-3 (for co-localization precision)	ACTCCTCAGTGATATATGATATTTGTCTAGTCTTACACTCGGACCTCGTCGACATGCATT
MDN1-FLAPY-middle-odd-4 (for co-localization precision)	TTCATACTCATAGTTTTTAATAGGGGATGCCCTTACACTCGGACCTCGTCGACATGCATT
MDN1-FLAPY-middle-odd-5 (for co-localization precision)	TTTCAACTGCTTTGACCAACATGCCATCATTACACTCGGACCTCGTCGACATGCATT
MDN1-FLAPY-middle-odd-6 (for co-localization precision)	GAGCAGCGACCCGTCTATCTCCAATATTACACTCGGACCTCGTCGACATGCATT
MDN1-FLAPY middle-odd-7 (for co-localization precision)	AATCTGAAGTTAGGGTGGGGTTTGAGAACCCTTTACACTCGGACCTCGTCGACATGCATT
MDN1-FLAPY-middle-odd-8 (for co-localization precision)	GTGCAATTCGTCGATATAAATCTCCACACCTTACACTCGGACCTCGTCGACATGCATT
MDN1-FLAPY-middle-odd-9 (for co-localization precision)	ACAAAGTCTATATTCTCTCCAAGTTCAAAGCCTTACACTCGGACCTCGTCGACATGCATT
MDN1-FLAPY-middle-odd-10 (for co-localization precision)	ACAGCAGCAAGAGATTCTTCAATTGGTTCTTCTTACACTCGGACCTCGTCGACATGCATT
MDN1-FLAPY-middle-odd-11 (for co-localization precision)	ACTCCGTGCAATTCAATACATTATTGGCCTTACACTCGGACCTCGTCGACATGCATT
MDN1-FLAPY-middle-odd-12 (for co-localization precision)	ATTCGTTCAAGGTAAGCGAGACAGTTTCCTCTTTACACTCGGACCTCGTCGACATGCATT
MDN1-FLAPY-middle-odd-13 (for co-localization precision)	TAAAGGCAGCCGCAGATAATTCAATATACGTCTTACACTCGGACCTCGTCGACATGCATT
MDN1-FLAPY-middle-odd-14 (for co-localization precision)	TAATGCTGCAATTACAATTACCAGTAAATCCCTTACACTCGGACCTCGTCGACATGCATT
MDN1-FLAPY-middle-odd-15 (for co-localization precision)	TCCAGCTATCTATCAACTCCTTATATACTTTACACTCGGACCTCGTCGACATGCATT
MDN1-FLAPY-middle-odd-16 (for co-localization precision)	ATATATCCCATAGTAAAGTTATGGAGTGGCCCTTACACTCGGACCTCGTCGACATGCATT
MDN1-FLAPY-middle-even-1 (for co-localization precision)	TTATCGTTTCCGTTTTACCGGAGTTTGAGGGCTTACACTCGGACCTCGTCGACATGCATT
MDN1-FLAPY-middle-even-2 (for co-localization precision)	ATCAACTTGTTCATAACCACCAAGGATATCCTTACACTCGGACCTCGTCGACATGCATT
MDN1-FLAPY-middle-even-3 (for co-localization precision)	TTCAATAAGTTCAAACCTTCCATGATTGCGGTTTACACTCGGACCTCGTCGACATGCATT
MDN1-FLAPY-middle-even-4 (for co-localization precision)	TAACCGAAGCTTCCTTAGTGATGATTTCAGTCTTACACTCGGACCTCGTCGACATGCATT
MDN1-FLAPY-middle-even-5 (for co-localization precision)	AGATTAGCATTATCTAAGATTAGCCAATGGCCTTACACTCGGACCTCGTCGACATGCATT
MDN1-FLAPY-middle-even-6 (for co-localization precision)	GTTGGCCATCTTCTTGGCTACATTCATTGTTACACTCGGACCTCGTCGACATGCATT
MDN1-FLAPY-middle-even-7 (for co-localization precision)	TGTTTCTCATAGCTCGGGATAATTCACCATATTACACTCGGACCTCGTCGACATGCATT
MDN1-FLAPY-middle-even-8 (for co-localization precision)	GGGTGAGGCGATCGAAGGCTGTAGAACGATTACACTCGGACCTCGTCGACATGCATT
MDN1-FLAPY-middle-even-9 (for co-localization precision)	AATATCATGTACTTGTGCAAATATGCATGGTCTTACACTCGGACCTCGTCGACATGCATT
MDN1-FLAPY-middle-even-10 (for co-localization precision)	TTTACCAACTTCCCCTAAATGGGAAATCGGAATTACACTCGGACCTCGTCGACATGCATT
MDN1-FLAPY-middle-even-11 (for co-localization precision)	ACATAAAGCCTTTCTGCGATCTTTTTTTCTGATTACACTCGGACCTCGTCGACATGCATT
MDN1-FLAPY-middle-even-12 (for co-localization precision)	ACGACTCTGGAGATTTGATCTTATCTGAATACTTACACTCGGACCTCGTCGACATGCATT
MDN1-FLAPY-middle-even-13 (for co-localization precision)	TGGAATGCGAGGAATATTCTTCAAATGGCGACTTACACTCGGACCTCGTCGACATGCATT
MDN1-FLAPY-middle-even-14 (for co-localization precision)	TAGACGTGCTTCATCCTTTGTAACGGCGGTTACACTCGGACCTCGTCGACATGCATT
MDN1-FLAPY-middle-even-15 (for co-localization precision)	ATCTCAATGTCTGATTTGGATTTTACGGACGCTTACACTCGGACCTCGTCGACATGCATT
MDN1-FLAPY-middle-even-16 (for co-localization precision)	AAATTAATGAGCTTTTCGAAAGCTAGCCAGCTTTACACTCGGACCTCGTCGACATGCATT
IRA2-5'-FLAPX-1	GATGACTTGGAATCGGTCCCGTGTTCTTTCCCTCCTAAGTTTCGAGCTGGACTCAGTG
IRA2-5'-FLAPX-2	AAGAATATGATTAACCAACGTCCGAGTCATGCCCTCCTAAGTTTCGAGCTGGACTCAGTG
IRA2-5'-FLAPX-3	TCCACTTCCGAATAGGTACTTAGATTAGACTCCCTCCTAAGTTTCGAGCTGGACTCAGTG
IRA2-5'-FLAPX-4	GAGCACAGATCTGCATGAAATGAATGAGGAATCCTCCTAAGTTTCGAGCTGGACTCAGTG
IRA2-5'-FLAPX-5	TAGCATTTGCATCTCGGGAAACGGTAACGTTACCTCCTAAGTTTCGAGCTGGACTCAGTG
IRA2-5'-FLAPX-6	TTCTATCAACTCCAAGGTGCCTTCCACCCTCCTAAGTTTCGAGCTGGACTCAGTG
IRA2-5'-FLAPX-7	TATCTGAAATGATTTCGTGCCCTTGAAGAAGCCCTCCTAAGTTTCGAGCTGGACTCAGTG
IRA2-5'-FLAPX-8	ATCAGTATTGATTCAATAACGTCACTGCTACCCCTCCTAAGTTTCGAGCTGGACTCAGTG
IRA2-5'-FLAPX-9	AGGCTTTCTTGATTTTGCCAATTATACTCTAGCCTCCTAAGTTTCGAGCTGGACTCAGTG
IRA2-5'-FLAPX-10	ATACTGTTAAGCTTTGGTCTGTACTTCTGTTCCCTCCTAAGTTTCGAGCTGGACTCAGTG
IRA2-5'-FLAPX-11	GTTGCCATTGGAATGAGTCGACGAGTAGTCGCCTCCTAAGTTTCGAGCTGGACTCAGTG
IRA2-5'-FLAPX-12	TGCCTGAGGTTTGCTCTGGTGGAAAAAGTGTCCTCCTAAGTTTCGAGCTGGACTCAGTG
IRA2-5'-FLAPX-13	TCAAGCAATTTCGATGCCAGTTCCGGTATCCCTCCTAAGTTTCGAGCTGGACTCAGTG
IRA2-5'-FLAPX-14	AGTTCTTGTATTGAACTTCAACTTCGCGCAACCCTCCTAAGTTTCGAGCTGGACTCAGTG
IRA2-5'-FLAPX-15	AGGATTTGTGGCGGGGAAGAATCGAGGAACTCCTCCTAAGTTTCGAGCTGGACTCAGTG
IRA2-5'-FLAPX-16	TTACAATGAGAAGGATGGTTGTGCCTTGTCAGCCTCCTAAGTTTCGAGCTGGACTCAGTG
IRA2-5'-FLAPX-17	ATCGGAGAATATGGCCTAGAGTAGAGTCAATCCCTCCTAAGTTTCGAGCTGGACTCAGTG
IRA2-5'-FLAPX-18	GTGTGTCTGTGTTACGGGCACTTGCACACCTCCTAAGTTTCGAGCTGGACTCAGTG
IRA2-5'-FLAPX-19	ATGGCAAAGAGTGTGAATGGGAGTGTGAATGCCCTCCTAAGTTTCGAGCTGGACTCAGTG
IRA2-5'-FLAPX-20	GGCAATGATAAATCGTTTTCCTTAACGTCACCCCTCCTAAGTTTCGAGCTGGACTCAGTG
IRA2-5'-FLAPX-21	CCATTATCCAAAACATTATTGCTTTGGCGCTCCTCCTAAGTTTCGAGCTGGACTCAGTG
IRA2-5'-FLAPX-22	AAGTTGAAGAGTTCATAATATTCCGCAGGCCTCCTCCTAAGTTTCGAGCTGGACTCAGTG
IRA2-5'-FLAPX-23	GCCTTGATGAGCATTTTGATTGGTGGTTATCACCTCCTAAGTTTCGAGCTGGACTCAGTG
IRA2-5'-FLAPX-24	GACGATGGCGAGGAGGACGAAGGGGAAGATCCTCCTAAGTTTCGAGCTGGACTCAGTG
IRA2-5'-FLAPX-25	ATTGTTGTTATCCGATGATGATGAGCTAGGTGCCTCCTAAGTTTCGAGCTGGACTCAGTG
IRA2-5'-FLAPX-26	TTCTTTCAGACTGCTGTTGAATGTATGACTGGCCTCCTAAGTTTCGAGCTGGACTCAGTG
IRA2-5'-FLAPX-27	TATCTGGTAAGGAAGGGTCATATTCTCCTGGCCTCCTAAGTTTCGAGCTGGACTCAGTG
IRA2-5'-FLAPX-28	GATGCACTAATAGTGATGTTAGACATCGTGGGCCTCCTAAGTTTCGAGCTGGACTCAGTG
IRA2-5'-FLAPX-29	CTGCAGCTGCTGAGTTCAACCGCTGTCCTCCTAAGTTTCGAGCTGGACTCAGTG
IRA2-5'-FLAPX-30	ATTCGATGGTGAAGCAGCTGCGGCGGCCTCCTAAGTTTCGAGCTGGACTCAGTG
IRA2-5'-FLAPX-31	GCTCTGCTGTGTATCCAGTTGGGGTGCCTCCTAAGTTTCGAGCTGGACTCAGTG
IRA2-5'-FLAPX-32	GTTTTGTGTGCATCGTATGAAGCGCGACTTTGCCTCCTAAGTTTCGAGCTGGACTCAGTG
IRA2-3'-FLAPY-1	AAATGTTGTAGTATCTTCGGGGACGTACACCTTTACACTCGGACCTCGTCGACATGCATT
IRA2-3'-FLAPY-2	AACATATAGGCTGTGAGTTCTGGATTAGACTCTTACACTCGGACCTCGTCGACATGCATT
IRA2-3'-FLAPY-3	AACGTGAGGAATTACGTTGTTCTTCAATGCCTTTACACTCGGACCTCGTCGACATGCATT
IRA2-3'-FLAPY-4	AGGGATCCAATAAGACAAACCGCAAATGGTATTTACACTCGGACCTCGTCGACATGCATT
IRA2-3'-FLAPY-5	TTCATCATCAGCCAAATACACATGTTGGTATATTACACTCGGACCTCGTCGACATGCATT
IRA2-3'-FLAPY-6	TTCGGAAAATGTGAGATATGTTTTCGGGGCCTTTACACTCGGACCTCGTCGACATGCATT
IRA2-3'-FLAPY-7	TAAAGTCAGTCTCTCTCACAGAGAGCCTGTTACACTCGGACCTCGTCGACATGCATT
IRA2-3'-FLAPY-8	AGTAGCAACCAAACATATTGCATGTATACGGCTTACACTCGGACCTCGTCGACATGCATT
IRA2-3'-FLAPY-9	AACTTCATCAACGATAATGTCAGTTAAGCGGCTTACACTCGGACCTCGTCGACATGCATT
IRA2-3'-FLAPY-10	ACGATATTGTTTTCTTCCAATCGCGGTTTTCGTTACACTCGGACCTCGTCGACATGCATT
IRA2-3'-FLAPY-11	ATTATTAGCAACCTCAGTAGTGGGTAGGACAGTTACACTCGGACCTCGTCGACATGCATT
IRA2-3'-FLAPY-12	ATTGTTAGTTCAGACCAACTTTGGGTCATAGCTTACACTCGGACCTCGTCGACATGCATT
IRA2-3'-FLAPY-13	ACGATAAACAGGATCTCTGGTAAGTACATCTGTTACACTCGGACCTCGTCGACATGCATT
IRA2-3'-FLAPY-14	TAATAGCTGGTGTAGTGATGATCTGAGTTCCCTTACACTCGGACCTCGTCGACATGCATT
IRA2-3'-FLAPY-15	AAGCTGAGTTAATAGCCAAGGAATGGCATACATTACACTCGGACCTCGTCGACATGCATT
IRA2-3'-FLAPY-16	ACCCAAACATAAACTTCACCTTTTGATGTGCTTACACTCGGACCTCGTCGACATGCATT
IRA2-3'-FLAPY-17	AAAATCTGTAAAATTCGTCCTTTGTCCTCGCTTTACACTCGGACCTCGTCGACATGCATT
IRA2-3'-FLAPY-18	TTGCTTCGTACGTTGAAGAATATTCCATCAGCTTACACTCGGACCTCGTCGACATGCATT
IRA2-3'-FLAPY-19	TTCCAAGACATATTTCTTGTATCTTGTCTTCCTTACACTCGGACCTCGTCGACATGCATT
IRA2-3'-FLAPY-20	TACCCATTATACCAACAATCATGATTGAACGTTTACACTCGGACCTCGTCGACATGCATT
IRA2-3'-FLAPY-21	ACTTTCATGGTTTCAATTAACATAGCCTTGCATTACACTCGGACCTCGTCGACATGCATT
IRA2-3'-FLAPY-22	AAAAGATGCTCGTCAGTAATCTTTGGTTCGGCTTACACTCGGACCTCGTCGACATGCATT
IRA2-3'-FLAPY-23	GTGCTTCATTAAGTCAAGGTTGGGATCCAAACTTACACTCGGACCTCGTCGACATGCATT
IRA2-3'-FLAPY-24	ATAGGCGCCTTATACAGTTTGACACAAAGAGATTACACTCGGACCTCGTCGACATGCATT
IRA2-3'-FLAPY-25	ATGATGTTTCGCTTTCATTTTCAAACTGGGCCTTACACTCGGACCTCGTCGACATGCATT
IRA2-3'-FLAPY-26	ATCTTCATTCCAAACAATACCACTAAGATTCTTTACACTCGGACCTCGTCGACATGCATT
IRA2-3'-FLAPY-27	AATGTTTGCATTTTCGTTATCCGAACTCAACCTTACACTCGGACCTCGTCGACATGCATT
IRA2-3'-FLAPY-28	TCATCCGTAACTGAACATTTGAACAGTATCGCTTACACTCGGACCTCGTCGACATGCATT
IRA2-3'-FLAPY-29	TGCCTAATAATCAACGCAAACCTAAATCTACTTTACACTCGGACCTCGTCGACATGCATT
IRA2-3'-FLAPY-30	ACGCAATGCACAAATGGGTTTCTTTGTCAATATTACACTCGGACCTCGTCGACATGCATT
IRA2-3'-FLAPY-31	AAGCAAGTGGAACACAATCCGAATTTTGCTCATTACACTCGGACCTCGTCGACATGCATT
IRA2-3'-FLAPY-32	ACATCTAAAGGTATCATCATGTCGGAGTTCTTTTACACTCGGACCTCGTCGACATGCATT
TAO3-5'-FLAPX-1	GATCCCTCTGGGGCGGGAAAGTAAATCTCCTCCTAAGTTTCGAGCTGGACTCAGTG
TAO3-5'-FLAPX-2	TTATTTGTCGGTGGGAAGGTGAAACCAATGCCCCTCCTAAGTTTCGAGCTGGACTCAGTG
TAO3-5'-FLAPX-3	TGATATCTGGTTATTGTTGCTAGAACCTTCTGCCTCCTAAGTTTCGAGCTGGACTCAGTG
TAO3-5'-FLAPX-4	AGACATCCTGGCCTGAAGGATCAATATCCCTCCTAAGTTTCGAGCTGGACTCAGTG
TAO3-5'-FLAPX-5	AATGTGTTAAGTGGCGCTTCGTTTATTTCCTCCCTCCTAAGTTTCGAGCTGGACTCAGTG
TAO3-5'-FLAPX-6	ATCAATAATAGGTGCATCCGTAACGGATTGGTCCTCCTAAGTTTCGAGCTGGACTCAGTG
TAO3-5'-FLAPX-7	TTTAGAGAGGTGCCTTCAGACATATCAGTAGGCCTCCTAAGTTTCGAGCTGGACTCAGTG
TAO3-5'-FLAPX-8	CGTTCCTTGTTGCTGTTGTTGCCGTAAAAGTACCTCCTAAGTTTCGAGCTGGACTCAGTG
TAO3-5'-FLAPX-9	ACAAAGGTAGGCGGAAGAGCTTGACCTTCCCCTCCTAAGTTTCGAGCTGGACTCAGTG
TAO3-5'-FLAPX-10	GCATTGAAATCTTGTTTTGATCACTTTGCTCCCCTCCTAAGTTTCGAGCTGGACTCAGTG
TAO3-5'-FLAPX-11	GGTGCTGATTCTTGCATTCTTTGCTGCCCTCCTAAGTTTCGAGCTGGACTCAGTG
TAO3-5'-FLAPX-12	CTCTGCTACTGATTTTGCTGTAATGTCCGCCTCCTAAGTTTCGAGCTGGACTCAGTG
TAO3-5'-FLAPX-13	AGCCATTTGCTGTCTCAAAGTAGTCACGTAGCCTCCTAAGTTTCGAGCTGGACTCAGTG
TAO3-5'-FLAPX-14	GAAGAGCATATTCAGAGGGACTTTTCCAATCTCCTCCTAAGTTTCGAGCTGGACTCAGTG
TAO3-5'-FLAPX-15	ACTGCTGTAGACACATATTTAGTTTGTTCTCCCCTCCTAAGTTTCGAGCTGGACTCAGTG
TAO3-5'-FLAPX-16	ACCAAGAATTTCTACAATTGGGGGTTCCGCCCTCCTAAGTTTCGAGCTGGACTCAGTG
TAO3-5'-FLAPX-17	TAATAATTTCATCAAAGCTGGGATCAACGCCTCCTCCTAAGTTTCGAGCTGGACTCAGTG
TAO3-5'-FLAPX-18	AGTTTTTCCATTTCTTCTGAAGCAGAGTTGGCCCTCCTAAGTTTCGAGCTGGACTCAGTG
TAO3-5'-FLAPX-19	AGGTTGTATTACTGGAAGATCTTGATAGCCGCCCTCCTAAGTTTCGAGCTGGACTCAGTG
TAO3-5'-FLAPX-20	TTGAAAGATGAGGAAACGTGCCTTTTCATGCCCCTCCTAAGTTTCGAGCTGGACTCAGTG
TAO3-5'-FLAPX-21	GAAGTAGCGCTATTGTTACTGCTACTAGCTCCTCCTAAGTTTCGAGCTGGACTCAGTG
TAO3-5'-FLAPX-22	ACTTTTCAATTGTGAGTTCGCTATGGATGGACCCTCCTAAGTTTCGAGCTGGACTCAGTG
TAO3-5'-FLAPX-23	TTTCCTATCTGCAAGGAATGCTTCTTCTTTTGCCTCCTAAGTTTCGAGCTGGACTCAGTG
TAO3-5'-FLAPX-24	CACCCTGCATAGGATGTATATACTAATCAGACCTCCTAAGTTTCGAGCTGGACTCAGTG
TAO3-5'-FLAPX-25	CATTGCTGGAAGCCTGCTTAACAATTTCATTTCCTCCTAAGTTTCGAGCTGGACTCAGTG
TAO3-5'-FLAPX-26	ATCTCTTCTAGCTTATCAGATAAATCTTCTTCCCTCCTAAGTTTCGAGCTGGACTCAGTG
TAO3-5'-FLAPX-27	ATTTCTTTTCAGACATAGAGCCCAGTAGTTCGCCTCCTAAGTTTCGAGCTGGACTCAGTG
TAO3-5'-FLAPX-28	CTCGGGAGGTATATACGCCGGGATTTTTTCTCCTCCTAAGTTTCGAGCTGGACTCAGTG
TAO3-5'-FLAPX-29	TACCAAGAATCAACAAATGAGTACTTGGCTCTCCTCCTAAGTTTCGAGCTGGACTCAGTG
TAO3-5'-FLAPX-30	TCATGAAATCTGCACTTTCTTCAAATTTCTCCCCTCCTAAGTTTCGAGCTGGACTCAGTG
TAO3-5'-FLAPX-31	ATAGCTGGTTAGTGACTTCAGCATACGCCCCTCCTAAGTTTCGAGCTGGACTCAGTG
TAO3-5'-FLAPX-32	GCCGTCAACGAGCCAGCCAAAGGCAACCTCCTAAGTTTCGAGCTGGACTCAGTG
TAO3-3'-FLAPY-1	ATGCTGCTCAAACATGCTGTAATGGACCTTACACTCGGACCTCGTCGACATGCATT
TAO3-3'-FLAPY-2	ACATGACAGCACTTCAATGAATTCTTGTTCGTTTACACTCGGACCTCGTCGACATGCATT
TAO3-3'-FLAPY-3	AACCAAACACTGTACGGTATCAGGAGAATCCTTACACTCGGACCTCGTCGACATGCATT
TAO3-3'-FLAPY-4	CAAAGCGACCTTCCCAATTGGAAGGAAAGATCTTACACTCGGACCTCGTCGACATGCATT
TAO3-3'-FLAPY-5	GCAATCCAGTCATAACTATTTGTTGCAAGCCTTACACTCGGACCTCGTCGACATGCATT
TAO3-3'-FLAPY-6	AATTTCCACGTAATCTCTAAGGAATTCGCTGATTACACTCGGACCTCGTCGACATGCATT
TAO3-3'-FLAPY-7	AGACTCTGTATTTGCTATAATTCGGCTATCTTTTACACTCGGACCTCGTCGACATGCATT
TAO3-3'-FLAPY-8	AACCTGAATGCCCGTAAAATCTTTGCGATCTTACACTCGGACCTCGTCGACATGCATT
TAO3-3'-FLAPY-9	ACGCATTTGCAAGTTCAATTAACGAATCTGCATTACACTCGGACCTCGTCGACATGCATT
TAO3-3'-FLAPY-10	AGTTTCTAGATATGAAACTCACTACTTGGCTCTTACACTCGGACCTCGTCGACATGCATT
TAO3-3'-FLAPY-11	AGAAGACCCAGAAGGAACACTAACGTTTGAGCTTACACTCGGACCTCGTCGACATGCATT
TAO3-3'-FLAPY-12	AAAATTTCCAGAGTTTGAACTCTGATCCATCCTTACACTCGGACCTCGTCGACATGCATT
TAO3-3'-FLAPY-13	AACCTGAGTAACGGAGAAATCAAATCAGCACCTTACACTCGGACCTCGTCGACATGCATT
TAO3-3'-FLAPY-14	ACATTTGGTACGCAATCTAAAACTTCCAAGGCTTACACTCGGACCTCGTCGACATGCATT
TAO3-3'-FLAPY-15	ATCGCCGTCTTTCACATCCTTATTTCCTTACACTCGGACCTCGTCGACATGCATT
TAO3-3'-FLAPY-16	CTTCAGGCAAACCAAACAAGGTAGTGGTAGCATTACACTCGGACCTCGTCGACATGCATT
TAO3-3'-FLAPY-17	ATTGTTGGCATAGGAACAGACCAACCGCTTTACACTCGGACCTCGTCGACATGCATT
TAO3-3'-FLAPY-18	AACGTTGTGCCTTGTCGTAGCCGCCGTTACACTCGGACCTCGTCGACATGCATT
TAO3-3'-FLAPY-19	TTGCCTGTACCACATGTCATAAAAACTGCGTTACACTCGGACCTCGTCGACATGCATT
TAO3-3'-FLAPY-20	TCCGATCCGTGAGCAGATACTTCATCTGTTACACTCGGACCTCGTCGACATGCATT
TAO3-3'-FLAPY-21	CCGCATGAAATTCGATAACTGCATCCATATTTACACTCGGACCTCGTCGACATGCATT
TAO3-3'-FLAPY-22	ATCCATTCTGCCGAGTTCATAGTCACCTTACACTCGGACCTCGTCGACATGCATT
TAO3-3'-FLAPY-23	TAATCACCGTCCGCATGAAACTCGACAATTTTACACTCGGACCTCGTCGACATGCATT
TAO3-3'-FLAPY-24	AATGGAATCGTTTGTGTCCATTCTACCAAGGTTTACACTCGGACCTCGTCGACATGCATT
TAO3-3'-FLAPY-25	GTGACTTAACGAAGCATCCTTTTCTTCCGCTTACACTCGGACCTCGTCGACATGCATT
TAO3-3'-FLAPY-26	AAAACTATCAAGATTATCTAGCTCTGCCCATTACACTCGGACCTCGTCGACATGCATT
TAO3-3'-FLAPY-27	AGGAGATATTTGGCACATTTGTGTCCTTTGTGTTACACTCGGACCTCGTCGACATGCATT
TAO3-3'-FLAPY-28	CGTCCATGTGGAATTCCCATCCCCATTTACACTCGGACCTCGTCGACATGCATT
TAO3-3'-FLAPY-29	TTGATCTGTGCGAGTGGTTTCAATCGAATCAGTTACACTCGGACCTCGTCGACATGCATT
TAO3-3'-FLAPY-30	ATGACTGAGACCTTTTTGTCATACAACTGTGGTTACACTCGGACCTCGTCGACATGCATT
TAO3-3'-FLAPY-31	TGAAACATTGGACGGTGTTCTAGATAAGCTCCTTACACTCGGACCTCGTCGACATGCATT
TAO3-3'-FLAPY-32	ATTCTTGGCTTTCCATTCCTGTTTATTTTCACTTACACTCGGACCTCGTCGACATGCATT
